# Supplementary material for: Acceptance of COVID-19 Vaccination among Healthcare and Non-Healthcare Workers of Hospitals and Outpatient Clinics in the Northern Region of Slovakia
Source: Int J Environ Res Public Health. 2021 Dec 2;18(23):12695. doi: 10.3390/ijerph182312695 (PMC8657382; doi:10.3390/ijerph182312695)
Supplement: Supplementary file 1 [file ijerph-18-12695-s001.zip]

Archive with 1 entries (1 files):
- ijerph-1456014-supplementary.pdf
